# Supplementary material for: Mental health and self-determination profiles of the diverse population of medical students in Malaysia during the COVID-19 pandemic
Source: BMC Psychol. 2022 Mar 3;10:49. doi: 10.1186/s40359-022-00759-y (PMC8892400; doi:10.1186/s40359-022-00759-y)
Supplement: Supplementary file 1 — Additional file 1. Student responses for the valid items that comprise the components of the survey. [file 40359_2022_759_MOESM1_ESM.xlsx]

## Sheet: Valid Items
Component		Item	Mean	Standard Deviation
1	Wdepressed1	Over the last 2 weeks, how often have you had little interest or pleasure in doing things?	3.07	1.15
	WDepressed2	Over the last 2 weeks, have you been feeling down, depressed, or hopeless?	2.98	0.977
	WAnxiety1	Over the last 2 weeks, have you felt nervous, anxious, or on the edge?	3.05	1.071
	WAnxiety2	Over the last 2 weeks, have you been unable to stop or control your worrying?	2.89	1.082
	W1	Has your mental health changed significantly since January 2020 (before the pandemic)?	2.37	0.89
	W2	Are you satisfied with your mental health?	2.65	1.227
2	TL6	Do you feel that you can learn practical clinical skills through online learning?	1.8	0.777
	TL7	Do you feel that you are being prepared for your profession?	1.99	0.874
	TL8	Do you feel that the quality of your education has changed due to the modifications that have been implemented due to COVID-19 restrictions?	1.88	0.782
	TL9	Overall, are you satisfied with the delivery of medical education during the COVID-19 pandemic?	2.32	0.988
	A7	Do you feel that virtual assessments accurately measure your theoretical knowledge?	2.99	0.969
	A8	Do you feel that virtual assessments accurately measure your clinical skills?	1.94	0.929
	A9	Do you feel that virtual assessments accurately measure your professionalism (i.e. communication, participation, empathy)?	2.26	1.014
3	W3	Do you have underlying physical concerns that have made you worry about working in a clinical environment despite the COVID-19 pandemic?	2.17	1.13
	W4	Do you have underlying emotional concerns that have made you worry about working in a clinical environment despite the COVID-19 pandemic?	2.44	1.169
	W6	Are you concerned about your physical wellbeing if you contracted COVID-19?	3.22	1.314
	W7	Do you consciously worry about your peers/instructors developing COVID-19?	3.03	1.178
	W8	Do you consciously worry about your family developing COVID-19?	3.84	1.148
	W9	Are you concerned about the direct financial impact of the pandemic on you or your family?	3.32	1.314
4	D1	How much did students regularly contribute to the design of the medical program before the COVID-19 pandemic?	2.6	1.069
	D2	How much have students been able to contribute to modifications in the medical program during the COVID-19 pandemic?	2.45	1.024
	D4	Do you think program administrators consider your overall well-being when considering modifications to the medical program?	2.42	0.987
	A2	Do you receive feedback for improvement from your instructors currently, during the pandemic?	2.77	1.032
5	Exp3	What percent of time have you spent using online learning environments since March 2020?	4.58	0.851
	A6	What percent of assignments are currently being completed virtually due to modifications from the pandemic?	4.22	1.157
	G1	Did your medical school suspend or postpone any components of your program due to the COVID-19 pandemic?	3	1.179
	G2	Has your expected graduation date changed due to the COVID-19 pandemic?	2.01	1.326
6	G3	Are you concerned about a delayed graduation on your preparedness for the profession?	2.96	1.313
	G4	Are you concerned about your ability to secure housemanship after graduation based on modifications to your programming made during the pandemic?	3.53	1.187
8	A5	What percent of assignments were completed virtually prior to the COVID-19 pandemic?	2.67	1.44
9	TL2	Are you able to ask the questions that you’d like to ask?	3.17	1.087
	TL3	Would you like the teaching to be more interactive?	3.51	1.073
